# Supplementary material for: The REal Life EVidence AssessmeNt Tool (RELEVANT): development of a novel quality assurance asset to rate observational comparative effectiveness research studies
Source: Clin Transl Allergy. 2019 Mar 27;9:21. doi: 10.1186/s13601-019-0256-9 (PMC6436213; doi:10.1186/s13601-019-0256-9)
Supplement: Supplementary file 2 — Additional file 2. This maps the quality recommendations within the primary reference papers Berger et al and Roche et al that resulted in an initial 43-item checklist. [file 13601_2019_256_MOESM2_ESM.xlsx]

## Sheet: Checklist
Question * indicates to Scroll over red markers for additional info.	Response	*Fatal?	Score
Background/ Relevance 4 items
1. Clear underlying hypotheses and specific research questions	Yes	*Never	1
2. Specific research questions	Yes	Never	0
2. Relevant population	yes	Never	1
3. Relevant interventions and outcomes are included	Yes	Never	1
4. Applicable context (setting/practice pattern)	Yes	Never	1
Raw Subtotal	4
*Design 7 items (Under Roche et al. METHODS )
1. Observational comparative effectiveness database study with a priori hypotheses and goals?	Yes	Never	1
2. (Independent steering committee involved in) a priori definition of study methodology?	Yes	Never	1
3. Evidence of a priori protocol, review of analyses, statistical analysis plan, and interpretation of results?	Yes	Never	1
*4. Comparison groups concurrent or justified?	Yes	Never	1
*5. Was a study design used to minimize or account for confounding?	Yes	Never	1
*6. Comparison groups selected to be sufficiently similar to each other (e.g. either by restriction or recruitment based on the same indications for treatment?	Yes	Never	1
7. Sources criteria and methods for selecting participants appropriate to address study questions/hypotheses?	Yes	Never	1
8. Registration in a public repository with commitment to publish results	Yes	Never	1
Raw Subtotal	8
*Data/Database 3 items (Under Roche et al. METHODS umbrella)
*1. High quality databases that are sufficient to support the study	Yes	*Retro only	1
2. Was exposure defined and measured in a valid way?	Yes	*Both	1
*3. Primary outcomes defined and measured in a valid way?	Yes	*Both	1
Raw Subtotal	3
*OUTCOMES 6 items
1. A. Clearly defined primary and secondary outcomes chosen a priori	Yes	?	1
2. B. The use of proxy and composite measures is justified and explained	Yes	?	1
3. C. Validity of proxy measures has been checked	Yes	?	1
4. Length of observation: Sufficient f/u duration to reliably assess outcomes of interest and long-term Tx effects?	Yes	?	1
*5. Patients: Well described inclusion and exclusion criteria, reflecting target patients’ characteristics in the real world.	Yes	?	1
6. Sample size: calculated based on clear a priori hypotheses regarding the occurrence of outcomes of interest and target effect of studied Tx versus comparator?	Yes	?	1
Subtotal	6
*Analyses 4 items (Categorized under OUTCOMES umbrella in Roche et al.)
1. Study groups are compared at baseline using univariate analyses and analyses of subgroups or interaction effects reported.	Yes	Never	1
2. Avoided biases related to baseline differences using matching and/or adjustments	Yes	Never	1
3. Sensitivity analyses are performed to check the robustness of results and the effects of key assumptions on definitions or outcomes.	Yes	Never	1
4. (From ISPOR Analyses #1) Thorough assessment of potential measured and un-measured confounders	Yes	Never	1
Raw Subtotal	4
Results/Reporting 10 items
1. Flow chart explaining all exclusions and individuals screened or selected at each stage of defining the final sample	Yes	Never	1
2. Sensitivity analyses of several databases go in the same direction as primary analyses.	Yes	Never	1
3. Detailed description of patients’ characteristics/descriptive statistics (Demographics, characteristic of disease of interest, Co-morbidities and concomitant treatments)	Yes	Never	1
4. Extensive presentation of results/authors describe the key components of their statistical approaches	Yes	Retro Only	1
5. Extensive presentation of unmatched and matched populations (if matching) using univariate and multivariate, unadjusted and adjusted analyses	Yes	Never	1
6. If patients’ are lost to follow-up then their characteristics are compared with patients remaining?	Yes	Never	1
7. Was follow-up similar or accounted for (ISPOR Data #4) between groups?	Yes	Never	1
8. Were confounder-adjusted estimates of Tx effects reported?	yes	Both	1
9. Did the authors describe the statistical uncertainty of their findings?	Yes	Never	1
10. Was the extent of missing data reported?	Yes	Never	1
11. Were the absolute and relative measures of Tx effects reported?	Yes	Never	1
Raw Subtotal	11
Discussion/Interpretation 6 items
1. Discussion of differences with results of efficacy randomized controlled trials	Yes	Never	1
2. Results consistent with prior known information or if not was an adequate explanation provided?	Yes	Never	1
3. Are the observed Tx effects considered clinically meaningful?	Yes	Never	1
4. Summary and interpretation of findings, focusing 1st on whether they confirm or contradict a priori hypotheses	Yes	Never	1
5. Discussion of possible biases and confounding factors, especially related to the observational nature of the study	Yes	Never	1
6. Suggestions for future research to challenge, strengthen, or extend the study results	Yes	Never	1
Raw Subtotal	6
Conflict of Interest 2 items
1. Were there any potential conflicts of interest	Yes	Never	1
2. If there were potential conflicts of interest, were steps taken to address this?	Yes	Never	1
*Raw subtotal	2
Italic = Roche – ISPOR Normal = ISPOR +Roche Grey = ISPOR – Roche
Assessment using Roche/ISPOR
				SUBSCALES ADJUSTED SCORES
				Background/Relevance	Design	Data	Outcomes	Analyses	Results/Reporting	Discussion	COI
				1	1	1	1	1	1	1	1
Fatal Flaw concept developed [ISPOR Questionnaire article showing fatal flaw concept]
	Berger M, Martin B, Husereau D, et al. A questionnaire to assess the
	relevance and credibility of observational studies to inform health care
	decision making: an ISPOR-AMCP-NPC Good Practice Task Force Report.
	Value Health 2014;17: 143–156.
	“Your answer to one of the questions in this section triggered a fatal flaw indication.
	The fatal flaw indication signifies that either the study is not relevant to the health care indications you are assessing or that the credibility of the study is very questionable and therefore should be ignored when developing your assessment”

## Sheet: figure-circle
				Background		Design		Data					Results
				-0.05	0	0	0	0	0	Outcomes			0	0			COI
				1	0	1	0	1	0	1			-1	0			1
								0
								0
			0										0		0
			0.667	0									0.667		0
				-10
					Design		Results			Background			Data		1
					0	0	0	0		-0.05	0		0.05	0
					1	0	-1	0		1	0		1	0
			0
			0.667	0
				0
					Analyses		Discussion						Outcomes		COI
					-0.04	0	0.04	0					1	0	-1		0
					1	0	1	0					0	0	0		0

## Sheet: experiment-2
				Background		Design		Data					Results
				-0.05	0	0	0	0	0	Outcomes			0	0			COI
				1	0	1	0	1	0	1			-1	0			1
								0
								0
			0										0		0
			0.667	0									0.667		0
				-10
					Design		Results			Background			Data		1
					0	0	0	0		-0.05	0		0.05	0
					1	0	-1	0		1	0		1	0
			0
			0.667	0
				0
					Analyses		Discussion						Outcomes		COI
					-0.04	0	0.04	0					1	0	-1		0
					1	0	1	0					0	0	0		0

## Sheet: Experimental-1
				Background		Design		Data					Results
				-0.05	0	0	0	0	0	Outcomes			0	0			COI
				1	0	1	0	1	0	1			-1	0			1
								0
								0
			0										0		0
			0.667	0									0.667		0
				-10
					Design		Results			Background			Data		1
					0	0	0	0		-0.05	0		0.05	0
					1	0	-1	0		1	0		1	0
			0
			0.667	0
				0
					Analyses		Discussion						Outcomes		COI
					-0.04	0	0.04	0					1	0	-1		0
					1	0	1	0					0	0	0		0

## Sheet: draft1
				Background		Design		Data					Results
				-0.05	0	0	0	0	0	Outcomes			0	0			COI
				1	0	1	0	1	0	1			-1	0			1
								0
								0
			0										0		0
			0.667	0									0.667		0
				-10
					Design		Results			Background			Data		1
					0	0	0	0		-0.05	0		0.05	0
					1	0	-1	0		1	0		1	0
			0
			0.667	0
				0
					Analyses		Discussion						Outcomes		COI
					-0.05	0	0.05	0					1	0	-1		0
					1	0	1	0					0	0	0		0

## Sheet: draft2
				SUBSCALES
				Background/Relevance	Design	Data	Outcomes	Analyses	Results/Reporting	Discussion	COI
				1	1	1	1	1	1	1	1
						0
						0
						1
			0	0
			0.667	10
			0	0
			0.667	-10
			0	0
			0.667	0
